# Supplementary material for: Tbx genes influence early gene expression and photoreceptor patterning in the chick retina
Source: bioRxiv. 2025 Oct 18:2025.10.18.683251. Preprint. [Version 1] doi: 10.1101/2025.10.18.683251 (PMC12632935; doi:10.1101/2025.10.18.683251)
Supplement: Supplement 1 [file media-1.zip]

Archive with 1 entries (1 files):
- Ayten et al. Supplement.pdf
